# Supplementary material for: Self-Isolation and Quarantine during the UK’s First Wave of COVID-19. A Mixed-Methods Study of Non-Adherence
Source: Int J Environ Res Public Health. 2021 Jun 30;18(13):7015. doi: 10.3390/ijerph18137015 (PMC8297259; doi:10.3390/ijerph18137015)
Supplement: Supplementary file 1 [file ijerph-18-07015-s001.zip]

Archive with 1 entries (1 files):
- ijerph-1252741-supplementary.pdf
